# Supplementary material for: Evaluating the Role of Anopheles Mosquitoes in the Global Spread of Arboviruses: A Review of Laboratory-Confirmed Viral Competence
Source: Viruses. 2026 May 8;18(5):541. doi: 10.3390/v18050541 (PMC13211685; doi:10.3390/v18050541)
Supplement: Supplementary file 1 [file viruses-18-00541-s001.zip]

Archive with 1 entries (1 files):
- viruses-4300655-supplementary.pdf
